# Supplementary material for: Leaky resistance and the conditions for the existence of lytic bacteriophage
Source: PLoS Biol. 2018 Aug 16;16(8):e2005971. doi: 10.1371/journal.pbio.2005971 (PMC6112682; doi:10.1371/journal.pbio.2005971)
Supplement: S1 Table — All colonies from both phage-free control cultures were susceptible to λVIR. All of the tested colonies from the cultures with phage were resistant to λVIR. Only colonies displaying confluent growth were counted as Mal+. LB, Lysogeny broth; Mal, maltose phenotype; λVIR, virulent mutant of phage λ. (XLSX) [file pbio.2005971.s007.xlsx]

## Sheet: Sheet1
Transfer	1	2	3	5	7
Control 1	5	5	5	5	5
Control 2	5	5	5	5	5
S1	1	1	4	0	0
S2	0	0	3	0	2
S3	0	0	3	1	2
S4	2	2	3	3	0
S5	1	1	2	2	1
S6	0	1	2	0	0
S7	5	0	4	3	3
S8	3	0	3	3	0
S9	0	0	3	0	0
S10	1	0	1	1	1
