# Supplementary material for: Leaky resistance and the conditions for the existence of lytic bacteriophage
Source: PLoS Biol. 2018 Aug 16;16(8):e2005971. doi: 10.1371/journal.pbio.2005971 (PMC6112682; doi:10.1371/journal.pbio.2005971)
Supplement: S1 Data — (XLSX) [file pbio.2005971.s008.xlsx]

## Sheet: Figure 1
Figure 1A					Figure 1B
Time (days)	Susceptible	Phage	Resource		Time (days)	Susceptible	Phage	Resource	Resistant
0	10000000	1000000	1000		0	10000000	1000000	1000	0.1
1	92	640000000	1000		1	90	640000000	0	2000000000
2	100	6500000	1000		2	91	6400000	0	2000000000
3	100	31000000	1000		3	91	64000	0	2000000000
4	100	22000000	1000		4	91	640	0	2000000000
5	100	24000000	1000		5	91	6.4	0	2000000000
6	100	23000000	1000		6	91	0.064	0	2000000000
7	100	23000000	1000		7	91	0.00064	0	2000000000
8	100	23000000	1000		8	91	6.4e-06	0	2000000000
9	100	23000000	1000		9	91	6e-08	0	2000000000
10	100	23000000	1000		10	91	0	0	2000000000
Figure 1C
Time (days)	Susceptible μR = 5x10-5	Phage μR = 5x10-5	Susceptible μR = 5x10-6	Phage μR = 5x10-6	Resistant
0	10000000	1000000	10000000	1000000	0.1
1	779.806	6.41018e+08	102.848	6.3563e+08	1.99942e+09
2	47501.8	1.31562e+07	7538.62	6.95696e+06	2.01998e+09
3	309999	8.31418e+06	51835	115873	2.02015e+09
4	168886	2.46259e+07	98219.4	3319.69	2.0201e+09
5	181680	1.64853e+07	144702	165.082	2.02006e+09
6	206612	1.71145e+07	191187	14.2527	2.02001e+09
7	186747	1.85402e+07	237671	2.13611	2.01996e+09
8	193203	1.74513e+07	284153	0.555656	2.01992e+09
9	193988	1.77994e+07	330632	0.250821	2.01987e+09
10	191853	1.78454e+07	377110	0.196436	2.01982e+09

## Sheet: Figure 2
Figure 2A									Figure 2B
Time (days)	0	1	2	3	5	7	9		Time (days)	0	1	2	3	5	7	9
Control	26000000	3640000000	2860000000	3760000000	2620000000	2240000000	3140000000		P_LB1	30700000	820000000	1264000000	78000000	2700000	26000000	8400000
B_LB1	26000000	3000000000	2240000000	3640000000	1680000000	2020000000	4220000000		P_LB2	30700000	1040000000	408000000	156000000	11440000	716000000	316000000
B_LB2	26000000	5320000000	2440000000	3320000000	1140000000	1840000000	3180000000		P_LB3	30700000	2240000000	624000000	324000000	38000000	752000000	224000000
B_LB3	26000000	3680000000	3160000000	3520000000	1640000000	1720000000	3680000000		P_LB4	30700000	2200000000	284000000	4000000	238000000	330000000	3320000
B_LB4	26000000	5400000000	3680000000	2040000000	2580000000	2540000000	1840000000		P_LB5	30700000	4320000000	1296000000	244000000	42000000	1012000000	178000000
B_LB5	26000000	3640000000	2320000000	3040000000	1080000000	2620000000	3060000000		P_LB6	30700000	1380000000	90000000	144000000	8320000	182000000	516000000
B_LB6	26000000	4420000000	4200000000	3520000000	1940000000	2340000000	3020000000		P_LB7	30700000	3240000000	380000000	92000000	2660000	188000000	87000000
B_LB7	26000000	4520000000	2680000000	2880000000	3980000000	2480000000	3260000000		P_LB8	30700000	2640000000	260000000	16000000	453600	9240000	216000000
B_LB8	26000000	2720000000	3160000000	4480000000	2680000000	2680000000	2920000000		P_LB9	30700000	5080000000	1144000000	176000000	52000000	708000000	820000000
B_LB9	26000000	2760000000	4040000000	2560000000	2520000000	2080000000	2120000000		P_LB10	30700000	1540000000	206000000	6000000	740000	224000000	12480000
B_LB10	26000000	3720000000	4200000000	4360000000	2040000000	1680000000	2620000000
Figure 2C									Figure 2D
Time (days)	0	1	2	3	5	7			Time (days)	0	1	2	3	5	7
Control	3880000	322000000	672000000	564000000	356000000	924000000			P_M9M1	1920000	2600000	880000	0	0	0
B_M9M1	28400000	5360000	148000000	432000000	656000000	656000000			P_M9M2	1920000	1360000	240000	20000	0	0
B_M9M2	28400000	78000000	188000000	344000000	384000000	384000000			P_M9M3	1920000	1360000	540000	120000	180000	400000
B_M9M3	28400000	48000000	440000000	368000000	400000000	168000000			P_M9M4	1920000	3720000	3720000	1340000	16000000	2160000
B_M9M4	28400000	1680000	384000000	272000000	800000000	600000000			P_M9M5	1920000	3400000	900000	50000	12000	200000
B_M9M5	28400000	16000000	144000000	368000000	600000000	208000000			P_M9M6	1920000	6240000	760000	60000	200	0
B_M9M6	28400000	10960000	856000000	328000000	360000000	360000000			P_M9M7	1920000	1960000	600000	320000	101600	1000000
B_M9M7	28400000	3680000	560000000	328000000	536000000	488000000			P_M9M8	1920000	2560000	9920000	130500	3680000	17120000
B_M9M8	28400000	10000000	400000000	728000000	700000000	968000000			P_M9M9	1920000	1840000	7760000	114000000	3040000	3720000
B_M9M9	28400000	12000000	480000000	424000000	440000000	672000000			P_M9M10	1920000	3840000	12300000	1500000	2520000	20000000
B_M9M10	28400000	2480000	224000000	624000000	800000000	42000000			P_M9M11	1920000	1600000	7760000	4320000	21600	0
B_M9M11	28400000	26000000	1020000000	328000000	1048000000	1160000000			P_M9M12	1920000	1320000	38800	0	0	0
B_M9M12	28400000	10000000	36000000	78000000	1072000000	1070000000

## Sheet: Figure 3
Figure 3A												Figure 3B
Time (days)	0	2	4	6	8	10	12	14	16	18		Time (days)	0	2	4	6	8
W1	5600000	4880000	11600000	11200000	10200000	5680000	3840000	7000000	520000	3600000		W1	17400000	6160000	3160000	280000	48400
W2	5600000	50000000	2280000	2760000	1500000	380000	1440000	1200000	120000	20000		W2	17400000	0	0	0	0
W3	5600000	4480000	3280000	5720000	1680000	1540000	8080000	2360000	1040000	1440000		W3	17400000	2760000	2720000	720000	680000
W4	5600000	200	0	0	0	0	0	0	0	0		W4	17400000	6200	0	0	0
W5	5600000	200	0	0	0	0	0	0	0	0		W5	17400000	200	0	0	0
W6	5600000	300	0	0	0	0	0	0	0	0		W6	17400000	400	0	0	0
W7	5600000	2640000	460000	680000	3320000	1220000	820000	640000	520000	2840000		W7	17400000	340000	1280000	111200	1740000
W8	5600000	740000	760000	64800	860000	10000	1880000	700000	114000	420000		W8	17400000	33200	4920000	840000	148000
W9	5600000	2800000	3520000	4920000	1080000	720000	3240000	1280000	1920000	4640000		W9	17400000	2840000	2440000	169600	197600
W10	5600000	9840000	81200	11500000	560000	440000	1180000	260000	1120000	880000		W10	17400000	220000	151200	260000	380000
W11	5600000	6880000	50000000	24000000	40000000	6320000	9360000	160000000	36000000	50000000		W11	17400000	108400	5080000	110400	840000
W12	5600000	200	0	0	0	0	0	0	0	0		W12	17400000	200	0	0	0

## Sheet: Figure 4 
Figure 4A						Figure 4B
Time (hours)	0	2	5	8		Time (hours)	0	1.5	3	5
Model	0	16	113	507		W1	0	146400	322000	2880000
MG1655	0	1000000	23500000	944000000		W2	0	0	20	60
W1	0	5040	32000	108000		W3	0	294400	684000	4440000
W2	0	0	0	400		W4	0	380	400	5920
W3	0	3840	17600	80000		W5	0	0	0	20
W4	0	800	360	720		W6	0	400	560	4920
W5	0	0	0	0		W7	0	1200	2420	60000
W6	0	160	200	480		W8	0	7400	18000	15360000
W7	0	360	10400	48000		W9	0	7000	34000	60000
W8	0	12300	2560000	2400000		W10	0	260	500	5440
W9	0	4280	22000	76000		W11	0	7600	24000	980000
W10	0	160	160	240		W12	0	3400	4600	25280
W11	0	6400	1920000	648000
W12	0	120	1440	3520

## Sheet: Figure 6
				Figure 6
	Total Bacteria/ml	Mal+ Bacteria/ml			Total Bacteria/ml	Mal+ Bacteria/ml			Total Bacteria/ml	Mal+ Bacteria/ml
W1-1	1780000000	604000		W3-1	2180000000	688000		W9-1	1560000000	644000
W1-2		628000		W3-2		652000		W9-2		540000
W1-3		748000		W3-3		716000		W9-3		191000
W1-4		564000		W3-4		608000		W9-4		684000
W1-5		480000		W3-5		780000		W9-5		640000
W1-6		616000		W3-6		620000		W9-6		524000
W1-7	1720000000	3700000		W3-7	1320000000	688000		W9-7	2180000000	688000
W1-8		820000		W3-8		584000		W9-8		812000
W1-9		528000		W3-9		552000		W9-9		792000
W1-10		592000		W3-10		10000000		W9-10		10000000
W1-11		840000		W3-11		692000		W9-11		704000
W1-12	1760000000	410000		W3-12	1940000000	624000		W9-12	2660000000	880000
Average	1.75333e+09	877500		Average	1.81333e+09	1.43367e+06		Average	2.13333e+09	1.42492e+06
SEM	8.81917e+06	259252		SEM	1.28106e+08	778966		SEM	1.59199e+08	781220

## Sheet: Figure S2
Figure S2A				Figure S2B
Time (min)	0	25		Time (min)	0	25
MG1655	98700	21000		MG1655	128000	36100
W1	98700	90000		W1	128000	126000
W2	98700	106000		W2	128000	137000
W3	98700	108000		W3	128000	140000
W4	98700	96000		W4	128000	146000
W5	98700	98000		W5	128000	102000
W6	98700	122000		W6	128000	109000
W7	98700	84000		W7	129000	125000
W8	98700	114000		W8	129000	126000
W9	98700	124000		W9	129000	106000
W10	98700	110000		W10	129000	114000
W11	98700	86000		W11	129000	120000
W12	98700	102000		W12	129000	103000

## Sheet: Figure S3
Figure S3
Time (days)	0	1	2	3	4	5
SNP malT 1	1260000000	1050000000	14100000	87500	1	1
SNP malT 2	605000000	305000000	4380000	25000	1	1
SNP malT 3	975000000	898000000	7190000	35000	1	1
SNP malT 4	410000000	258000000	2500000	15000	1	1
25bp malT 1 low	975000	1050000000	82800000	12500000	4380000	2310000
25bp malT 2 low	6800000	305000000	85900000	9380000	5310000	15600000
25bp malT 3 low	4900000	898000000	688000	3440000	4690000	1250000
25bp malT 4 low	6800000	258000000	39100000	6560000	3440000	5310000
25bp malT 1 high	975000000	703000000	70300000	9060000	39100000	57800000
25bp malT 2 high	680000000	586000000	56300000	2500000	29700000	40600000
25bp malT 3 high	490000000	547000000	56300000	4380000	2810000	1310000
25bp malT 4 high	6800000000	898000000	40600000	11600000	3440000	8750000
No host 1	1260000000	1090000000	11300000	15000	1	1
No host 2	506000000	227000000	813000	1	1	1
No host 3	585000000	234000000	3440000	4500	1	1
No host 4	878000000	664000000	2190000	1	1	1
lamB 1	1260000000	703000000	10900000	32500	1	1
lamB 2	680000000	586000000	9380000	30000	1	1
lamB 3	490000000	547000000	2810000	27500	1	1
lamB 4	6800000000	898000000	6560000	30000	1	1

## Sheet: Figure S4
Figure S4A					Figure S4B
Time (days)	Sensitive Bacteria	Resistant Bacteria	Phage		Time (days)	Sensitive Bacteria	Resistant Bacteria	Phage
0	10000000	0.1	1000000		0	10000000	0.1	1000000
1	98.6	2000000000	635000000		1	98.6	2000000000	635000000
2	100	2020000000	6350000		2	100	2020000000	6350000
3	166	2020000000	63600		3	166	2020000000	63600
4	276	2020000000	637		4	276	2020000000	637
5	461	2020000000	6.4		5	461	2020000000	6.4
6	769	2020000000	0.0645		6	769	2020000000	0.0645
7	1280	2020000000	0.000654		7	1280	2020000000	0.000654
8	2140	2020000000	6.71e-06		8	2140	2020000000	6.71e-06
9	3560	2020000000	7e-08		9	3560	2020000000	7e-08
10	5940	2020000000	0		10	5940	2020000000	0
Figure S4C					Figure S4D
Time (days)	Sensitive Bacteria	Resistant Bacteria	Phage		Time (days)	Sensitive Bacteria	Resistant Bacteria	Phage
0	10000000	0.1	1000000		0	10000000	0.1	1000000
1	92.4	53500000	635000000		1	92.4	4890000	635000000
2	100	2000000000	6390000		2	100	2000000000	6430000
3	711	2020000000	64400		3	2100	2020000000	65900
4	5110	2020000000	684		4	45200	2020000000	1130
5	36700	2020000000	10.6		5	948000	2020000000	1220000
6	264000	2020000000	2.5		6	99.9	2020000000	41300000
7	768000	2020000000	62900000		7	1670	2020000000	422000
8	537	2020000000	17800000		8	35600	2020000000	6460
9	3390	2020000000	185000		9	754000	2020000000	608000
10	24300	2020000000	2480		10	100	2020000000	45100000

## Sheet: Figure S5
Figure S5
	M9 glucose max growth	LB max growth
MG1655 -1	0.0111897	0.0361405
MG1655 -2	0.011431	0.0370682
MG1655 -3	0.0102241	0.0364948
MG1655 -4	0.0102241	0.0363979
MG1655 -5	0.0102106	0.0378804
W1 -1	0.0106438	0.0364387
W1 -2	0.00960418	0.0364948
W1 -3	0.0110996	0.036689
W1 -4	0.0106968	0.0355687
W1 -5	0.0110996	0.0369352
W2 -1	0.0111923	0.0362865
W2 -2	0.0106438	0.0369532
W2 -3	0.0102106	0.0362146
W2 -4	0.0114462	0.0360238
W2 -5	0.0102241	0.0354268
W3 -1	0.0102106	0.0395795
W3 -2	0.00979263	0.0390672
W3 -3	0.0110996	0.0378804
W3 -4	0.0110996	0.0362146
W3 -5	0.00991939	0.0365618
W4 -1	0.0114665	0.0354598
W4 -2	0.0110996	0.0369614
W4 -3	0.00986318	0.0370938
W4 -4	0.0104128	0.0357196
W4 -5	0.011398	0.0360036
W5 -1	0.0119816	0.0365618
W5 -2	0.0102403	0.0380754
W5 -3	0.0108741	0.0368585
W5 -4	0.0108351	0.0369614
W5 -5	0.0107884	0.0364948
W6 -1	0.0104128	0.0370358
W6 -2	0.0101811	0.0370938
W6 -3	0.0120824	0.036689
W6 -4	0.00991939	0.0360238
W6 -5	0.0110996	0.0368585
W7 -1	0.0110996	0.0374275
W7 -2	0.0102012	0.0355432
W7 -3	0.0107884	0.0361471
W7 -4	0.0100625	0.0363517
W7 -5	0.0102241	0.0377187
W8 -1	0.0109894	0.035374
W8 -2	0.0133937	0.0377187
W8 -3	0.00988419	0.0364387
W8 -4	0.0100625	0.0384686
W8 -5	0.0110996	0.0373509
W9 -1	0.0123551	0.0354762
W9 -2	0.0101674	0.0357196
W9 -3	0.0110996	0.0362843
W9 -4	0.00979263	0.0369614
W9 -5	0.0102106	0.037542
W10 -1	0.0104964	0.0360882
W10 -2	0.00965942	0.0370607
W10 -3	0.00995726	0.0362146
W10 -4	0.0104128	0.0366121
W10 -5	0.0108469	0.0349096
W11 -1	0.0110996	0.0370607
W11 -2	0.0102241	0.0362534
W11 -3	0.00984548	0.0377187
W11 -4	0.0106438	0.0378626
W11 -5	0.0108319	0.0359581
W12 -1	0.00985941	0.0367662
W12 -2	0.00947685	0.0368766
W12 -3	0.00985941	0.0354762
W12 -4	0.0115721	0.0371786
W12 -5	0.0112473	0.0355432
